# Supplementary material for: NFIL3/Tim3 axis regulates effector Th1 inflammation in COPD mice
Source: Front Immunol. 2024 Nov 1;15:1482213. doi: 10.3389/fimmu.2024.1482213 (PMC11563780; doi:10.3389/fimmu.2024.1482213)
Supplement: Supplementary file 1 [file DataSheet1.zip]

Archive with 27 entries (26 files):
- Supplementary Materials/
- Supplementary Materials/SF1.jpg
- Supplementary Materials/SF10.jpg
- Supplementary Materials/SF11.jpg
- Supplementary Materials/SF12.jpg
- Supplementary Materials/SF13.jpg
- Supplementary Materials/SF14.jpg
- Supplementary Materials/SF15.jpg
- Supplementary Materials/SF16.jpg
- Supplementary Materials/SF2.jpg
- Supplementary Materials/SF3.jpg
- Supplementary Materials/SF4.jpg
- Supplementary Materials/SF5.jpg
- Supplementary Materials/SF6.jpg
- Supplementary Materials/SF7.jpg
- Supplementary Materials/SF8.jpg
- Supplementary Materials/SF9.jpg
- Supplementary Materials/Supplementary Figures.docx
- Supplementary Materials/Supplementary Material .Bioinformatic Codes.docx
- Supplementary Materials/Supplementary Table 1.Wild Type.xlsx
- Supplementary Materials/Supplementary Table 2.Wild Type and knock out mice Lm.xlsx
- Supplementary Materials/Supplementary Table 3.HAVCR2-KO and NFIL3-KO.xlsx
- Supplementary Materials/Supplementary Table 4.Statistics-Th1.xlsx
- Supplementary Materials/Supplementary Table 5.reagents.docx
- Supplementary Materials/Supplementary Table 6.Flow cytometry-templet.docx
- Supplementary Materials/Supplementary Table 7.Counts in Flow cytometry.xlsx
- Supplementary Materials/Supplementary Table 8.Experiments Table.xlsx
