# Supplementary material for: NFIL3/Tim3 axis regulates effector Th1 inflammation in COPD mice
Source: Front Immunol. 2024 Nov 1;15:1482213. doi: 10.3389/fimmu.2024.1482213 (PMC11563780; doi:10.3389/fimmu.2024.1482213)
Supplement: Supplementary file 1 [file DataSheet1.zip › Supplementary Materials/Supplementary Table 1.Wild Type.xlsx]

## Sheet: Sheet1
Air												CS
T1												T1
CD4	IFN+CD4	Tim3+Th1										CD4	IFN+CD4	Tim3+Th1
11.3	11.2	17.6										11.8	16.2	13.9
9.29	3.84	10.8										11.1	17.5	11
8.61	4.14	12.2										15.3	21.6	27.9
11.6	6.93	7.42										15.2	14	12.7
11.2	12.7	14.4										17.4	9.84	12.5
13.3	2.16	12										11.1	8.91	21.2
8.32	8.54	13.9										11.4	11.6	22.1
10.6	7.27	9.39										9.63	16.7	28.4
11.8	7.74	8.29										11.6	10.5	25.9
11.8	8.14	17.6										15.7	5.9	16.1
T2												T2
TNF+CD4	Tim3+TNF+CD4											TNF+CD4	Tim3+TNF+CD4
6.44	15											16.2	11.7
18.4	11.5											18	18.3
12.4	12.5											18.3	17.3
17.9	13.8											23.4	14.4
16	6.06											26.7	10.5
11.4	14.8											25.9	17.3
16.8	12.7											13.5	8.69
14.5	11.4											32.7	15.3
19.6	13.5											29.1	15.5
18	20											26.5	8.91
T3												T3
CD4+Tcm	Tim3+CD4+Tcm	CD4+Tem	Tim3+CD4+Tem	CD4+Tn	Tim3+CD4+Tn	Tim3+CD4						CD4+Tcm	Tim3+CD4+Tcm	CD4+Tem	Tim3+CD4+Tem	CD4+Tn	Tim3+CD4+Tn	Tim3+CD4
8.16	5.07	45	13	34.8	0.26	6.52						8.73	15.7	51.1	12.5	29.9	0.97	9.65
7.87	4.33	28.5	5.83	55.7	0.46	2.63						7.98	6.9	64	13.8	21.3	0.5	9.79
10.5	7.11	37.7	18.7	43.2	0.68	9.12						9.31	10.4	50.1	13.6	29.4	0.49	8.37
9.98	6.08	33.2	16.4	50.5	1.11	7.05						12.1	9.35	64.6	23.5	18.5	0.61	16.8
11.3	7.04	29.2	9.64	50.5	0.32	4.31						6.24	10.2	61.1	12.3	22.7	1.03	9.05
10.7	3.94	54.1	11.8	30.2	0.21	6.97						14.9	4.11	45.9	13.9	26.7	0.67	7.71
21.8	5.54	45.4	17.9	26.6	0.4	9.98						16	6.73	54	22.9	24.1	1.6	14.2
6.6	6.67	33.9	9.63	46.6	0.22	4.33						15.8	6.69	55	19.2	23.6	1	12
7.18	6.05	41.5	15	41.1	0.54	7.5						14	3.63	51.9	12.6	25.7	0.4	7.18
7.07	6.32	39.4	16.3	43.3	0.5	7.8						15.2	3.8	53.5	12	23	0.77	7.43
T3-NEW												T3-NEW		T2-IFN
NFIL3+CD4												NFIL3+CD4		IFN+CD4
8.41												3.54		9.6
3.39												8.77		19.7
8.37												6.51		15.6
7.88												11.6		18.5
5.17												11.4		16.4
6.15												7.69		35
3.6												12.1		23.5
4.78												8.83		29.8
