# Supplementary material for: NFIL3/Tim3 axis regulates effector Th1 inflammation in COPD mice
Source: Front Immunol. 2024 Nov 1;15:1482213. doi: 10.3389/fimmu.2024.1482213 (PMC11563780; doi:10.3389/fimmu.2024.1482213)
Supplement: Supplementary file 1 [file DataSheet1.zip › Supplementary Materials/Supplementary Table 2.Wild Type and knock out mice Lm.xlsx]

## Sheet: Sheet1
CS	scope1	scope2	scope3		Mean
Sample1	45.45	49.92	47.4		47.59
Sample2	55.52	56.62	53		55.05
Sample3	59.2	49.9	56.28		54.83
Sample4	55.7	53.44	55.13		54.76
Sample5	48.83	47.98	45.01		47.27
CS-Havcr2KO	scope1	scope2	scope3		Mean
Sample1	56.37	55.6	60.37		57.45
Sample2	59.56	59.56	63.71		60.94
Sample3	55.4	59.63	56		57.01
Sample4	66.9	66.15	60.15		64.4
Sample5	57.47	66.37	57.94		60.59
Air	scope1	scope2	scope3		mean
A1	47.31	48.62	44.48		46.8
A2	38.07	36.6	38.03		37.57
A3	39.25	36.72	33.5		36.49
A4	38.48	36.85	37.61		37.65
A5	33.55	37.73	40.89		37.39
CS	scope1	scope2	scope3
C1	52.43	56.03	57.28		55.25
C2	56.5	53.07	51.62		53.73
C3	44.5	47.71	49.28		47.16
C4	60.95	54.46	57.07		57.49
C5	60.66	60.28	61		60.65
