# Supplementary material for: NFIL3/Tim3 axis regulates effector Th1 inflammation in COPD mice
Source: Front Immunol. 2024 Nov 1;15:1482213. doi: 10.3389/fimmu.2024.1482213 (PMC11563780; doi:10.3389/fimmu.2024.1482213)
Supplement: Supplementary file 1 [file DataSheet1.zip › Supplementary Materials/Supplementary Table 3.HAVCR2-KO and NFIL3-KO.xlsx]

## Sheet: Sheet1
wild type					NFIL3-KO					HAVCR2-KO
T1					T1					T1
CD4	CD4+Tcm	CD4+Tem	CD4+Tn		CD4	CD4+Tcm	CD4+Tem	CD4+Tn		CD4	CD4+Tcm	CD4+Tem	CD4+Tn
4.68	24.7	60.7	3.96		11	14.5	75.9	3.73		2.46	16.5	74.5	2.82
3.62	30	56.7	4.49		11.4	6.18	87.7	1.51		10.9	5.16	68.5	3.3
5.44	19	62.4	5.54		8.6	9.21	84.9	1.98		12.7	6.71	75	3.2
4.7	32	54	5.86		11.4	9.93	83	1.89		9.75	4.52	79	3.72
4.03	11.6	71.2	2.89		9.91	12.1	79.4	3.58		4.32	9.63	71.5	4.79
4.93	14.3	68.9	2.43		19.4	17.9	62.6	6.1		4.31	5.01	74.9	3.15
4.48	12.9	71.1	4.33		7.61	9.96	81.6	2.23		7.51	3.35	74.7	1.98
3.22	11.2	56.7	10.1		10.4	9.73	84.2	2.21		5.3	13.5	76.5	2.67
T2					T2					T2
CD4	IFN+CD4	TNF+CD4			CD4	IFN+CD4	TNF+CD4			CD4	IFN+CD4	TNF+CD4
7.7	9.48	8.32			15.2	13.8	8.97			5.24	19.3	12.9
9.13	12.7	16.5			12.9	29.9	18.9			14	22.9	8.32
8.72	13.2	11.3			12.2	9.67	10.4			8.97	12.7	6.67
8.71	22.1	16.7			17.2	26.7	13.8			9.88	38.2	20.9
7.23	17.8	14			12.9	18	5.44			13.8	10.5	5.03
7.49	11.1	5.27			14	44.3	40.5			13.5	22.9	18.2
6.84	10.8	12.5			6.51	16.9	8.48			13.6	25.5	14.9
4.2	14.7	12.1			11	38.7	21			12.1	33	14.4
T3					T3
Tim3+CD4					Tim3+CD4
9.65					2.07
9.79					2.12
8.37					4.33
9.05					8.62
7.71					5.93
14.2					10.8
12					8.6
7.43					4.74
