# Supplementary material for: NFIL3/Tim3 axis regulates effector Th1 inflammation in COPD mice
Source: Front Immunol. 2024 Nov 1;15:1482213. doi: 10.3389/fimmu.2024.1482213 (PMC11563780; doi:10.3389/fimmu.2024.1482213)
Supplement: Supplementary file 1 [file DataSheet1.zip › Supplementary Materials/Supplementary Table 4.Statistics-Th1.xlsx]

## Sheet: Sheet1
CS	Th0				CS	Th0
IFN+CD4	Tim3+CD4	TNF+CD4			NFIL3+CD4	T-bet+CD4
14.5	3.83	9.02			3.32	9.19
7.28	7.53	4.06			5.85	18.1
16.3	5.69	12.8			2.66	5.03
22.7	3.45	10.3			5.87	15.8
15.4	3.97	9.2			3.34	9.15
	Th1					Th1
IFN+CD4	Tim3+CD4	TNF+CD4			NFIL3+CD4	T-bet+CD4
16.3	12.7	10.5			5.59	15.9
22.5	6.58	15.4			7.28	18.1
23.7	7.35	16.7			9.06	26.1
30.3	8.56	19.7			5.98	17.7
23	6.17	16.4			5.45	21.5
