# Supplementary material for: NFIL3/Tim3 axis regulates effector Th1 inflammation in COPD mice
Source: Front Immunol. 2024 Nov 1;15:1482213. doi: 10.3389/fimmu.2024.1482213 (PMC11563780; doi:10.3389/fimmu.2024.1482213)
Supplement: Supplementary file 1 [file DataSheet1.zip › Supplementary Materials/Supplementary Table 7.Counts in Flow cytometry.xlsx]

## Sheet: Sheet1
Figure6.C-G									Figure9.C/E/F and Figure11.E/F
Counts									Counts
CS	Th0				CS	Th0			Wlidtype				Havcr2-KO
IFN+CD4	Tim3+CD4	TNF+CD4			NFIL3+CD4	T-bet+CD4			CD4	IFN+CD4	TNF+CD4		CD4	IFN+CD4	TNF+CD4
1802	475	1118			137	379			13473	1277	1121		11974	2308	1549
319	330	178			583	1802			7672	976	1266		62774	14403	5223
1969	686	1546			100	189			10454	1379	1185		42244	5386	2819
2468	375	1114			573	1544			10359	2293	1733		28480	10886	5941
1895	488	1130			313	857			6682	1190	935		47335	4971	2381
	Th1					Th1			14731	1629	777		26352	6036	4804
IFN+CD4	Tim3+CD4	TNF+CD4			NFIL3+CD4	T-bet+CD4			10921	1179	1369		50538	12869	7544
577	451	373			127	361			10039	1473	1215		19541	6455	2807
1992	583	1367			597	1483
2301	714	1622			726	2092			Wlidtype				Nfil3-KO
2989	844	1942			488	1446			IFN+CD4	TNF+CD4			IFN+CD4	TNF+CD4
2019	541	1439			478	1885			1277	1121			2156	1406
									976	1266			5139	3231
Figure7.B-C									1379	1185			1769	1906
Counts									2293	1733			6478	3354
Air					CS				1190	935			2856	858
Tim3+CD4	NFIL3+CD4				Tim3+CD4	NFIL3+CD4			1629	777			6811	6224
1653	632				2645	4071			1179	1369			1410	706
795	587				2649	1910			1473	1215			8520	4627
3056	1092				2038	930
2264	1296				3579	1306
1009	534				2168	2291
2182	779				1945	859
2063	723				3123	3220
1024	1341				2719	1948
2396					1590
2287					1729
Figure8.B-C
Counts
Air					CS
Tim3+Th1	Tim3+TNF+CD4				Tim3+Th1	Tim3+TNF+CD4
476	188				357	515
144	616				281	852
163	451				631	688
48	581				523	1297
89	249				336	899
249	485				790	1248
209	494				957	322
212	391				1769	1447
177	719				949	1314
551	992				387	666
