# Supplementary material for: NFIL3/Tim3 axis regulates effector Th1 inflammation in COPD mice
Source: Front Immunol. 2024 Nov 1;15:1482213. doi: 10.3389/fimmu.2024.1482213 (PMC11563780; doi:10.3389/fimmu.2024.1482213)
Supplement: Supplementary file 1 [file DataSheet1.zip › Supplementary Materials/Supplementary Table 8.Experiments Table.xlsx]

## Sheet: Sheet1
Knock out validation
CS-Control			NFIL3-KO-CS			HAVCR2-KO-CS
NFIL3+CD4	Tim3+CD4		NFIL3+CD4	Tim3+CD4		NFIL3+CD4	Tim3+CD4
7.43	17.3		2.95	3.36		7.52	0.81
8.18	15.2		2.68	4.9		8.24	0.85
5.95	17.8		0.1	9.83		5.42	1.79
T4
0 week
IFN+CD4	IFN+CD4-1	IFN+TNF+CD4	NFIL3+DOUBLE	Tim3+DOUBLE	NFIL3+CD4	Tim3+CD4	TNF+CD4	TNF+CD4-1
19.9	41.1	20.7	21.1	4.61	10.6	9.98	24.3	43.4
18.7	35.3	16	17.1	11.8	9.13	19.3	27.2	41.4
10.7	29.7	18.3	14.6	9.86	7.21	13.6	43.4	59.9
24 weeks
IFN+CD4	IFN+CD4-1	IFN+TNF+CD4	NFIL3+DOUBLE	Tim3+DOUBLE	NFIL3+CD4	Tim3+CD4	TNF+CD4	TNF+CD4-1
13.3	33.9	19.6	15.4	13	7.21	15.4	36.2	53
7.54	25.2	17.1	19.6	17.4	7.77	14.8	47.6	62.7
14	41.4	26.6	25.5	14.6	14	14.4	36.4	60.9
12 weeks
IFN+CD4	IFN+CD4-1	IFN+TNF+CD4	NFIL3+DOUBLE	Tim3+DOUBLE	NFIL3+CD4	Tim3+CD4	TNF+CD4	TNF+CD4-1
17.5	31.1	12.8	17.1	14.6	7.5	9.47	25.5	35.8
14.6	35.1	19.8	20.5	9.23	9.71	7.72	32.5	49.8
11.3	28.2	16.1	13.6	11.5	7.14	12.3	42.8	56
T3
0 week			24 weeks			12 weeks
NFIL3+CD4	Tim3+CD4		NFIL3+CD4	Tim3+CD4		NFIL3+CD4	Tim3+CD4
1.14	5.54		6.48	17.9		2.15	14
2.41	5.62		5.52	19.7		4.56	13.6
1.17	5.85		6.44	16.5		3.31	14.4
